# Supplementary material for: Rapid pulsed whole genome sequencing for comprehensive acute diagnostics of inborn errors of metabolism
Source: BMC Genomics. 2014 Dec 11;15(1):1090. doi: 10.1186/1471-2164-15-1090 (PMC4299811; doi:10.1186/1471-2164-15-1090)
Supplement: Supplementary file 2 — Additional file 2: Variant quality metrics (final pulse; exome variants). 1eval: Evaluated, 2Ts: Transitions, 3Tv: Transversions, 4Het: Heterozygotes, 5Hom: Homozygotes, 6WGS: Whole genome sequencing, 7WES: Whole exome sequencing, 8All detected variants, 9Detected variants present in dbSNP129. (XLSX 40 KB) [file 12864_2014_6821_MOESM2_ESM.xlsx]

## Sheet: Sheet1
Metric	Patient 1		Patient 2		Patient 3		Patient 3		(Standard WES7)
							(Standard WGS6)
Variant comparison	All8	Known9	All8	Known9	All8	Known9	All8	Known9	All8	Known9
No. eval1 variants	23266	20149	23816	20285	23893	20596	22656	20860	22804	20638
dbSNP129 concordant rate (%)	99.8	99.8	99.78	99.78	99.77	99.77	99.82	99.82	99.78	99.78
No. SNVs	22463	19787	22946	19888	22982	20195	21780	20396	21950	20184
No. indels	796	361	862	395	887	401	860	463	831	452
No. SV	7	1	6	2	16	0	7	1	11	2
Ts2:Tv3 ratio	2.93	3.09	2.92	3.06	2.94	3.08	3.06	3.09	3.08	3.15
Het4:Hom5 ratio	1.7	1.43	1.54	1.27	1.71	1.44	1.48	1.36	1.62	1.43
