# Supplementary material for: Rapid pulsed whole genome sequencing for comprehensive acute diagnostics of inborn errors of metabolism
Source: BMC Genomics. 2014 Dec 11;15(1):1090. doi: 10.1186/1471-2164-15-1090 (PMC4299811; doi:10.1186/1471-2164-15-1090)
Supplement: Supplementary file 3 — Additional file 3: Coverage metrics for final pulse. 1Each base covered to at least 10x in CCDS transcripts, 2CCDS transcripts fully covered at 10x, 3WGS: Whole genome sequencing, 4WES: Whole exome sequencing. (XLSX 41 KB) [file 12864_2014_6821_MOESM3_ESM.xlsx]

## Sheet: Sheet1
Metric	Data set	Patient 1	Patient 2	Patient 3	Patient 3 (Standard WGS3)	Standard WES4
Average coverage	dbCMMS	13.3	27	44.2	47.5	196
	Exome	13.1	27.1	43.5	47.7	188
Average Completeness1 (%)	dbCMMS	82	98.8	98.9	99.9	99.3
	Exome	80.2	96.5	96.7	99.9	98.6
Diagnostic yield2 (%)	dbCMMS	14.1	95.7	95.5	99.7	94.4
	Exome	12.7	89.9	90.8	98.5	92
